# Supplementary material for: Personalized medicine in triple-negative breast cancer: combining neoantigen vaccination and genomic profiling in a patient undergoing neoadjuvant chemotherapy
Source: Front Oncol. 2026 Mar 11;15:1623402. doi: 10.3389/fonc.2025.1623402 (PMC13013059; doi:10.3389/fonc.2025.1623402)
Supplement: Supplementary file 2 [file Table2.xlsx]

## Sheet: CONSOLIDADO
TUMOR TRANSCRIPTOME PRE-CHEMOTHERAPY					TUMOR TRANSCRIPTOME POST-CHEMOTHERAPY					TUMOR TRANSCRIPTOME PRE VS POST-CHEMOTHERAPY
Tumor vs PBMCs PRE	Tumor vs PBMCs NAC	Tumor vs_PBMCs Post 3	Tumor vs PBMCs Post 6 unstimulated	Tumor vs PBMCs Post 6 stimulated	Tumor vs PBMCs PRE	Tumor vs PBMCs NAC	Tumor vs_PBMCs Post 3	Tumor vs PBMCs Post 6 unstimulated	Tumor vs PBMCs Post 6 stimulated	CASSEEGLHNEQFF
0	CASSEEGLHNEQFF	CASSEEGLHNEQFF	CASRMGTDTQYF	CASSEEGLHNEQFF	0	CAISERQSSYEQYF	CAISERQSSYEQYF	CAISERQSSYEQYF	CAISERQSSYEQYF	1
	CASSSGRGYGYTF	CASSSGRGYGYTF	CASSEEGLHNEQFF	CASSLEGTALYGYTF		CASRIADRVTDTQYF	CASRIADRVTDTQYF	CASRIADRVTDTQYF	CASRIADRVTDTQYF
	2	2	CASSLEGTALYGYTF	CASSSGRGYGYTF		CASSEEGLHNEQFF	CASSEEGLHNEQFF	CASSEEGLHNEQFF	CASSEEGLHNEQFF
			CASSSGRGYGYTF	CSARKVASYNEQFF		CASSIASGDEQYF	CASSIASGDEQYF	CASSIASGDEQYF	CASSIASGDEQYF
			4	4		CASSPLGPGAYEQYF	CASSQSTTDYGYTF	CASSPLGPGAYEQYF	CASSPLGPGAYEQYF
						CASSQSTTDYGYTF	CASSRTPDEQYF	CASSQSTTDYGYTF	CASSPQGEEQFF
						CASSRTPDEQYF	CASTSTGSEQFF	CASSRTPDEQYF	CASSQSTTDYGYTF
						CASTSTGSEQFF	CATGTSGSGEQFF	CASTSTGSEQFF	CASSRTPDEQYF
						CATGTSGSGEQFF	8	CATGTSGSGEQFF	CASTSTGSEQFF
						RASSLQGADTQYF		RASSLQGADTQYF	CATGTSGSGEQFF
						10		10	RASSLQGADTQYF
									11
