# Supplementary material for: Personalized medicine in triple-negative breast cancer: combining neoantigen vaccination and genomic profiling in a patient undergoing neoadjuvant chemotherapy
Source: Front Oncol. 2026 Mar 11;15:1623402. doi: 10.3389/fonc.2025.1623402 (PMC13013059; doi:10.3389/fonc.2025.1623402)
Supplement: Supplementary file 3 [file Table3.xlsx]

## Sheet: Hoja 1
Population	Post-NAC Unstimulated	Post-NAC PMA/Iono	Post-NAC Pep-2 WT	Post-NAC Pep-2 Mut	After 1y Unstimulated	After 1y PMA/Iono	After 1y pep-2 WT	After 1y pep-2 Mut
1	27	10.9	13.4	16.1	4.45	6.93	4.76	4.465
2	2.73	22.2	8.08	22.55	0.17	0.6	0.26	0.72
3	9.96	3.88	6.7	3.305	13.2	20.2	9.42	7.35
4	4.65	2.22	1.7	3.17	4.36	1.54	4.15	6.545
5	27.1	27.7	13.6	23.25	5.41	9.48	8.23	5.025
6	0	0.019	6.66	0.54	11.9	12.3	13.6	11.55
7	13.3	25.2	11.9	19.2	2.08	5.74	3.18	4.89
8	6.34	2.92	2.46	3.03	1.66	2.4	2.03	1.34
9	0.68	0.5	4.25	1.49	14.2	11.4	15	15.5
10	3.87	2.3	1.65	2.565	2.8	1.28	2.4	2.955
11	3.39	1.3	1.4	1.95	1.34	1.26	1.24	1.23
12	0.014	0.048	8.4	0.5	12.3	8.15	11.6	9.8
13	0.19	0.61	1.45	1.115	5.51	5.77	5.99	5.385
14	0	0	1.32	0.175	5.25	0.024	3.65	5.885
15	0.51	0.029	1.49	0.275	5.92	1.02	7.36	5.13
16	0.27	0.19	0.62	0.158	3.24	1.37	1.05	1.015
17	0	0.014	0.35	0.103	3.21	4.41	2.2	7.82
18	0.0048	0.0048	0.72	0.055	2.1	0.00962	1.6	1.99
19	0.0048	0.014	12.2	0.0285	0.029	0.38	1.29	0.0835
20	0	0.00961	0.074	0.031305	0.13	5.22	0.2	0.505
21	0.00961	0.014	0.2	0.4045	0.71	0.56	0.69	0.845
22	0.034	0.029	0.044	0.016805	0.048	0.024	0.024	0.00961
23	0	0	1.37	0	0.0048	0.00481	0.11	0.0024
