# Supplementary material for: Personalized medicine in triple-negative breast cancer: combining neoantigen vaccination and genomic profiling in a patient undergoing neoadjuvant chemotherapy
Source: Front Oncol. 2026 Mar 11;15:1623402. doi: 10.3389/fonc.2025.1623402 (PMC13013059; doi:10.3389/fonc.2025.1623402)
Supplement: Supplementary file 4 [file Table4.xlsx]

## Sheet: Cancer_Expanded_Research_export
Gene Symbol	HGNC ID
ABCB1	40
ABL1	76
ABL2	77
ABRAXAS1	25829
ACD	25070
ACVR1	171
ACVR1B	172
ACVRL1	175
AFF4	17869
AGO2	3263
AIP	358
AKT1	391
AKT2	392
AKT3	393
ALK	427
ALOX12B	430
AMER1	26837
ANKRD11	21316
APC	583
AR	644
ARAF	646
ARFRP1	662
ARHGAP26	17073
ARHGAP35	4591
ARHGEF12	14193
ARID1A	11110
ARID1B	18040
ARID2	18037
ARID5B	17362
ASPSCR1	13825
ASXL1	18318
ASXL2	23805
ATF1	783
ATIC	794
ATM	795
ATR	882
ATRX	886
AURKA	11393
AURKB	11390
AXIN1	903
AXIN2	904
AXL	905
B2M	914
BABAM1	25008
BAP1	950
BARD1	952
BBC3	17868
BCL10	989
BCL11B	13222
BCL2	990
BCL2L1	992
BCL2L11	994
BCL2L2	995
BCL3	998
BCL6	1001
BCL7A	1004
BCL9	1008
BCOR	20893
BCORL1	25657
BCR	1014
BIRC3	591
BLM	1058
BMPR1A	1076
BRAF	1097
BRCA1	1100
BRCA2	1101
BRD4	13575
BRIP1	20473
BTG1	1130
BTG2	1131
BTK	1133
BUB1	1148
BUB1B	1149
CACNA1D	1391
CALR	1455
CAMTA1	18806
CARD11	16393
CARM1	23393
CARS	1493
CASP8	1509
CASR	1514
CBFA2T3	1537
CBFB	1539
CBL	1541
CCN6	12771
CCNB3	18709
CCND1	1582
CCND2	1583
CCND3	1585
CCNE1	1589
CCNQ	28434
CD22	1643
CD274	17635
CD276	19137
CD58	1688
CD70	11937
CD74	1697
CD79A	1698
CD79B	1699
CDC42	1736
CDC73	16783
CDH1	1748
CDK12	24224
CDK4	1773
CDK6	1777
CDK8	1779
CDKN1A	1784
CDKN1B	1785
CDKN1C	1786
CDKN2A	1787
CDKN2B	1788
CDKN2C	1789
CEBPA	1833
CENPA	1851
CEP57	30794
CHD2	1917
CHD4	1919
CHEK1	1925
CHEK2	16627
CIC	14214
CIITA	7067
CITED2	1987
CLTC	2092
CLTCL1	2093
CNOT3	7879
CNTRL	1858
COL1A1	2197
COL6A3	2213
COP1	17440
CREB1	2345
CREB3L1	18856
CREB3L2	23720
CREBBP	2348
CRKL	2363
CRLF2	14281
CSDE1	29905
CSF1	2432
CSF1R	2433
CSF3R	2439
CSMD3	19291
CTCF	13723
CTLA4	2505
CTNNA1	2509
CTNNB1	2514
CTRC	2523
CUL3	2553
CUX1	2557
CXCR4	2561
CYLD	2584
CYP2C8	2622
CYSLTR2	18274
DAXX	2681
DCUN1D1	18184
DDB2	2718
DDIT3	2726
DDR2	2731
DDX3X	2745
DDX41	18674
DEK	2768
DICER1	17098
DIS3	20604
DIS3L2	28648
DKC1	2890
DLST	2911
DNAJB1	5270
DNM2	2974
DNMT1	2976
DNMT3A	2978
DNMT3B	2979
DOT1L	24948
DROSHA	17904
DTX1	3060
DUSP22	16077
DUSP4	3070
DUX4	50800
E2F3	3115
EBF1	3126
EED	3188
EGFL7	20594
EGFR	3236
EGLN1	1232
EGLN2	14660
EIF1AX	3250
EIF4A2	3284
EIF4E	3287
ELANE	3309
ELF3	3318
ELF4	3319
ELL	23114
ELOC	11617
EMSY	18071
EP300	3373
EPAS1	3374
EPCAM	11529
EPHA2	3386
EPHA3	3387
EPHA5	3389
EPHA7	3390
EPHB1	3392
ERBB2	3430
ERBB3	3431
ERBB4	3432
ERCC1	3433
ERCC2	3434
ERCC3	3435
ERCC4	3436
ERCC5	3437
ERCC6	3438
ERF	3444
ERG	3446
ERRFI1	18185
ESR1	3467
ETNK1	24649
ETV1	3490
ETV4	3493
ETV5	3494
ETV6	3495
EWSR1	3508
EXT1	3512
EXT2	3513
EZH1	3526
EZH2	3527
FAN1	29170
FANCA	3582
FANCB	3583
FANCC	3584
FANCD2	3585
FANCE	3586
FANCF	3587
FANCG	3588
FANCI	25568
FANCL	20748
FANCM	23168
FAS	11920
FAT1	3595
FAT3	23112
FBXO11	13590
FBXW7	16712
FEV	18562
FGF10	3666
FGF14	3671
FGF19	3675
FGF23	3680
FGF3	3681
FGF4	3682
FGF6	3684
FGFR1	3688
FGFR2	3689
FGFR3	3690
FGFR4	3691
FH	3700
FHIT	3701
FLCN	27310
FLI1	3749
FLT1	3763
FLT3	3765
FLT4	3767
FOXA1	5021
FOXL2	1092
FOXO1	3819
FOXO3	3821
FOXO4	7139
FOXP1	3823
FRS2	16971
FUBP1	4004
FUS	4010
FYN	4037
G6PC3	24861
GABRA6	4080
GALNT12	19877
GALNT14	22946
GATA1	4170
GATA2	4171
GATA3	4172
GATA4	4173
GATA6	4174
GCM2	4198
GDNF	4232
GEN1	26881
GFI1	4237
GID4	28453
GLI1	4317
GNA11	4379
GNA12	4380
GNA13	4381
GNAQ	4390
GNAS	4392
GNB1	4396
GPC3	4451
GPR101	14963
GPS2	4550
GREM1	2001
GRIN2A	4585
GRM3	4595
GSK3B	4617
H3F3A	4764
H3F3B	4765
H3F3C	33164
HABP2	4798
HAX1	16915
HDAC1	4852
HDAC4	14063
HDAC7	14067
HEY1	4880
HGF	4893
HIF1A	4910
HIST1H1C	4716
HIST1H1D	4717
HIST1H1E	4718
HIST1H2AC	4733
HIST1H2AG	4737
HIST1H2AL	4730
HIST1H2AM	4735
HIST1H2BC	4757
HIST1H2BD	4747
HIST1H2BJ	4761
HIST1H2BK	13954
HIST1H2BO	4758
HIST1H3A	4766
HIST1H3B	4776
HIST1H3C	4768
HIST1H3D	4767
HIST1H3E	4769
HIST1H3F	4773
HIST1H3G	4772
HIST1H3H	4775
HIST1H3I	4771
HIST1H3J	4774
HIST2H3C	20503
HIST2H3D	25311
HIST3H3	4778
HLA-A	4931
HLA-B	4932
HMGA1	5010
HMGA2	5009
HNF1A	11621
HNF1B	11630
HOXA11	5101
HOXB13	5112
HRAS	5173
HSD3B1	5217
HSP90AA1	5253
HSP90AB1	5258
ICOSLG	17087
ID3	5362
IDH1	5382
IDH2	5383
IFNGR1	5439
IGF1	5464
IGF1R	5465
IGF2	5466
IKBKB	5960
IKBKE	14552
IKZF1	13176
IKZF3	13178
IL10	5962
IL7R	6024
INHA	6065
INHBA	6066
INPP4A	6074
INPP4B	6075
INPPL1	6080
INSR	6091
IRAK1	6112
IRF1	6116
IRF2	6117
IRF4	6119
IRF8	5358
IRS1	6125
IRS2	6126
ITK	6171
JAGN1	26926
JAK1	6190
JAK2	6192
JAK3	6193
JARID2	6196
JAZF1	28917
JUN	6204
KAT6A	13013
KDM5A	9886
KDM5C	11114
KDM6A	12637
KDR	6307
KEAP1	23177
KEL	6308
KIF1B	16636
KIT	6342
KLF4	6348
KLHL6	18653
KLLN	37212
KMT2A	7132
KMT2B	15840
KMT2C	13726
KMT2D	7133
KMT5A	29489
KNSTRN	30767
KRAS	6407
LATS1	6514
LATS2	6515
LCK	6524
LEF1	6551
LEUTX	31953
LMO1	6641
LMO2	6642
LRP1B	6693
LYN	6735
LZTR1	6742
MAD2L2	6764
MAF	6776
MAFB	6408
MAGI2	18957
MALT1	6819
MAML3	16272
MAP2	6839
MAP2K1	6840
MAP2K2	6842
MAP2K4	6844
MAP3K1	6848
MAP3K13	6852
MAP3K14	6853
MAPK1	6871
MAPK3	6877
MAPKAP1	18752
MAX	6913
MBD4	6919
MC1R	6929
MCL1	6943
MDC1	21163
MDH2	6971
MDM2	6973
MDM4	6974
MECOM	3498
MED12	11957
MEF2B	6995
MEN1	7010
MET	7029
MGA	14010
MITF	7105
MLH1	7127
MLH3	7128
MLLT1	7134
MLLT10	16063
MLLT3	7136
MN1	7180
MNX1	4979
MPL	7217
MRE11	7230
MSH2	7325
MSH3	7326
MSH6	7329
MSI1	7330
MSI2	18585
MSR1	7376
MST1	7380
MST1R	7381
MTAP	7413
MTOR	3942
MUTYH	7527
MYB	7545
MYC	7553
MYCL	7555
MYCN	7559
MYD88	7562
MYH11	7569
MYOD1	7611
NAB2	7627
NBN	7652
NCOA1	7668
NCOA2	7669
NCOA3	7670
NCOR1	7672
NCOR2	7673
NCSTN	17091
NEGR1	17302
NF1	7765
NF2	7773
NFATC2	7776
NFE2L2	7782
NFIB	7785
NFIX	7788
NFKB2	7795
NFKBIA	7797
NHP2	14377
NKX2-1	11825
NKX3-1	7838
NOP10	14378
NOTCH1	7881
NOTCH2	7882
NOTCH3	7883
NOTCH4	7884
NPM1	7910
NR4A3	7982
NRAS	7989
NSD1	14234
NSD2	12766
NSD3	12767
NT5C2	8022
NTHL1	8028
NTRK1	8031
NTRK2	8032
NTRK3	8033
NUF2	14621
NUP214	8064
NUP93	28958
NUP98	8068
NUTM1	29919
NUTM2A	23438
NUTM2B	23445
P2RY8	15524
PAK1	8590
PAK2	8591
PAK3	8592
PAK5	15916
PALB2	26144
PARN	8609
PARP1	270
PATZ1	13071
PAX3	8617
PAX5	8619
PAX7	8621
PBRM1	30064
PCBP1	8647
PDCD1	8760
PDCD1LG2	18731
PDE4D	8783
PDGFB	8800
PDGFRA	8803
PDGFRB	8804
PDK1	8809
PDPK1	8816
PGR	8910
PHF6	18145
PHOX2B	9143
PIK3C2B	8972
PIK3C2G	8973
PIK3C3	8974
PIK3CA	8975
PIK3CB	8976
PIK3CD	8977
PIK3CG	8978
PIK3R1	8979
PIK3R2	8980
PIK3R3	8981
PIM1	8986
PLCG1	9065
PLCG2	9066
PLK2	19699
PMAIP1	9108
PML	9113
PMS1	9121
PMS2	9122
PNRC1	17278
POLD1	9175
POLE	9177
POLH	9181
POLQ	9186
POT1	17284
POU6F2	21694
PPARG	9236
PPM1D	9277
PPP2R1A	9302
PPP4R2	18296
PPP6C	9323
PRCC	9343
PRDM1	9346
PRDM14	14001
PREX2	22950
PRF1	9360
PRKACA	9380
PRKAR1A	9388
PRKCB	9395
PRKCD	9399
PRKCI	9404
PRKD1	9407
PRKDC	9413
PRKN	8607
PRSS1	9475
PRSS8	9491
PTCH1	9585
PTCH2	9586
PTEN	9588
PTP4A1	9634
PTPN11	9644
PTPN2	9650
PTPRD	9668
PTPRS	9681
PTPRT	9682
QKI	21100
RAB35	9774
RAC1	9801
RAC2	9802
RAD21	9811
RAD50	9816
RAD51	9817
RAD51B	9822
RAD51C	9820
RAD51D	9823
RAD52	9824
RAD54L	9826
RAF1	9829
RANBP2	9848
RARA	9864
RASA1	9871
RB1	9884
RBM10	9896
RBM15	14959
RECQL	9948
RECQL4	9949
REL	9954
RELA	9955
REST	9966
RET	9967
RFWD3	25539
RHBDF2	20788
RHEB	10011
RHOA	667
RICTOR	28611
RINT1	21876
RIPK1	10019
RIT1	10023
RNF139	17023
RNF43	18505
ROS1	10261
RPS20	10405
RPS6KA3	10432
RPS6KA4	10433
RPS6KB2	10437
RPTOR	30287
RRAGC	19902
RRAS	10447
RRAS2	17271
RTEL1	15888
RUNX1	10471
RUNX1T1	1535
RXRA	10477
RYBP	10480
SAMD9L	1349
SBDS	19440
SCG5	10816
SDHA	10680
SDHAF2	26034
SDHB	10681
SDHC	10682
SDHD	10683
SEC23B	10702
SESN1	21595
SESN2	20746
SESN3	23060
SET	10760
SETBP1	15573
SETD2	18420
SETDB1	10761
SF3B1	10768
SGK1	10810
SH2B3	29605
SH2D1A	10820
SHOC2	15454
SHQ1	25543
SLC25A11	10981
SLIT2	11086
SLX4	23845
SMAD2	6768
SMAD3	6769
SMAD4	6770
SMARCA2	11098
SMARCA4	11100
SMARCB1	11103
SMARCD1	11106
SMARCE1	11109
SMC1A	11111
SMC3	2468
SMO	11119
SMYD3	15513
SNCAIP	11139
SOCS1	19383
SOS1	11187
SOX10	11190
SOX17	18122
SOX2	11195
SOX9	11204
SPEN	17575
SPINK1	11244
SPOP	11254
SPRED1	20249
SPTA1	11272
SRC	11283
SRP54	11301
SRSF2	10783
SS18	11340
SSX1	11335
SSX2	11336
SSX4	11338
STAG2	11355
STAT3	11364
STAT4	11365
STAT5A	11366
STAT5B	11367
STAT6	11368
STK11	11389
STK19	11398
STK40	21373
SUFU	16466
SUZ12	17101
SYK	11491
TAF1	11535
TAF15	11547
TAL1	11556
TAP1	43
TAP2	44
TBL1XR1	29529
TBX3	11602
TCF12	11623
TCF3	11633
TCF7L2	11641
TCL1A	11648
TEC	11719
TEK	11724
TENT5C	24712
TERC	11727
TERF2IP	19246
TERT	11730
TET1	29484
TET2	25941
TFE3	11752
TFEB	11753
TFG	11758
TGFBR1	11772
TGFBR2	11773
TINF2	11824
TLX1	5056
TLX3	13532
TMEM127	26038
TMPRSS2	11876
TNFAIP3	11896
TNFRSF14	11912
TNFRSF17	11913
TOP1	11986
TOP2A	11989
TP53	11998
TP53BP1	11999
TP63	15979
TPM3	12012
TPM4	12013
TRAF2	12032
TRAF3	12033
TRAF5	12035
TRAF7	20456
TRIP13	12307
TSC1	12362
TSC2	12363
TSHR	12373
TSPAN31	10539
TYK2	12440
TYR	12442
U2AF1	12453
U2AF2	23156
UBE2T	25009
UBR5	16806
UPF1	9962
USP6	12629
USP8	12631
USP9X	12632
VEGFA	12680
VGLL2	20232
VHL	12687
VPS45	14579
VTCN1	28873
WAS	12731
WRAP53	25522
WRN	12791
WT1	12796
WWTR1	24042
XBP1	12801
XIAP	592
XPA	12814
XPC	12816
XPO1	12825
XRCC2	12829
XRCC3	12830
YAP1	16262
YES1	12841
YWHAE	12851
ZBTB2	20868
ZC3H7B	30869
ZFHX3	777
ZFP36L1	1107
ZNF217	13009
ZNF703	25883
ZRSR2	23019
